# Supplementary material for: Up to a 15-Year Survival Rate and Marginal Bone Resorption of 1780 Implants with or without Microthreads: A Multi Center Retrospective Study
Source: J Clin Med. 2023 Mar 21;12(6):2425. doi: 10.3390/jcm12062425 (PMC10057595; doi:10.3390/jcm12062425)
Supplement: Supplementary file 1 [file jcm-12-02425-s001.zip]

Archive with 1 entries (1 files):
- jcm-2287475-supplementary.pdf
